# Supplementary material for: Perivascular glial reactivity is a feature of phosphorylated tau lesions in chronic traumatic encephalopathy
Source: Acta Neuropathol. 2025 Feb 8;149(1):16. doi: 10.1007/s00401-025-02854-x (PMC11807024; doi:10.1007/s00401-025-02854-x)
Supplement: Supplementary file 2 — Supplementary file2 (XLSX 17 KB) [file 401_2025_2854_MOESM2_ESM.xlsx]

## Sheet: Contents
Supplementary Data
Tab1:	Supplementary Table 1	Antibodies used for multiplex immunohistochemistry.
Tab2:	Supplementary Table 2	CTE Lesion v Non-lesion

## Sheet: Supp Table 1
Supplementary Table 1: Antibodies used for multiplex immunohistochemistry.
Antigen	Host	Host Ig Class	Supplier	Product Number	Conc	RRID	Secondary Antibody Fluorophore	Supplier / Product number
Round 1
Iba1	chicken	IgY	Synaptic systems	234009	1:1000	AB_2891282	Alexa Fluor 546	ThermoFisher / A11040
HLADR	mouse	IgG1	Agilent	M0775	1:200	AB_2313661	Alexa Fluor 647	ThermoFisher / A21240
CD68	mouse	IgG3	Abcam	Ab783	1:200	AB_306119	Alexa Fluor 488	ThermoFisher / A21151
P2RY12	rabbit	polyclonal	Sigma	HPA014518	1:500	AB_2669027	Alexa Fluor 594	ThermoFisher / A11037
Round 2
L-ferritin	mouse	IgG2b	Abcam	Ab218400	1:1000	AB_3665280	Alexa Fluor 647	ThermoFisher / A21242
Ubiquitin	mouse	IgG1	Thermofisher	131600	1:500	AB_2533002	Alexa Fluor 594	ThermoFisher / A21125
NeuN	Guinea pig	polyclonal	Merck	ABN90P	1:1000	AB_2341095	Alexa Fluor 546	ThermoFisher / A11074
Phospho-PERK	rabbit	polyclonal	Sigma	PA540294	1:1000	AB_2576881	Alexa Fluor 488	ThermoFisher / A11034
Round 3
Parvalbumin	Guinea pig	polyclonal	Synaptic systems	195004	1:1000	AB_2156476	Alexa Fluor 647	ThermoFisher / A21450
Calbindin	mouse	IgG2a	Abcam	ab75524	1:500	AB_1310017	Alexa Fluor 594	ThermoFisher / A21135
Calretinin	mouse	IgG1	Merck	MAB1568	1:500	AB_2156476	Alexa Fluor 546	ThermoFisher / A21123
Aquaporin IV	rabbit	polyclonal	Sigma	ab3594	1:2000	AB_91530	Alexa Fluor 488	ThermoFisher / A11034
Round 4
NQO1	mouse	IgG1	Cell signalling	3187	1:1000	AB_2154354	Alexa Fluor 488	ThermoFisher / A21121
GFAP	chicken	polyclonal	Abcam	ab4674	1:1000	AB_304558	Alexa Fluor 594	ThermoFisher / A11042
CHI3L1	rabbit	polyclonal	Thermofisher	PA543746	1:1000	AB_2608881	Alexa Fluor 546	ThermoFisher / A11035
ALDH1L1	mouse	IgG2b	Thermofisher	UMF5000039CF	1:500	AB_3665281	Alexa Fluor 647	ThermoFisher / A21242
Round 5
Collagen IV	mouse	IgG1	Agilent	M0785	1:1000	AB_2082944	Alexa Fluor 647	ThermoFisher / A21240
Smooth muscle actin	mouse	IgG2a	Agilent	M0851	1:500	AB_2223500	Alexa Fluor 546	ThermoFisher / A21133
Fibrinogen	rabbit	polyclonal	Agilent	A0080	1:100	AB_2894406	Alexa Fluor 488	ThermoFisher / A11034
Round 6
MPO	rabbit	polyclonal	Agilent	A0398	1:1000	AB_2335676	Alexa Fluor 546	ThermoFisher / A11035
CNPase	mouse	IgG2b	Novus	NBP246617	1:500	AB_3310613	Alexa Fluor 488	ThermoFisher / A21141
Myelin basic protein	rat	IgG2a	Merck	MAB386	1:500	AB_94975	Alexa Fluor 594	ThermoFisher / A11007
Neurofilament light	mouse	IgG1	Biolegend	845908	1:500	AB_2734616	Alexa Fluor 647	ThermoFisher / A21240
Round 7
p62	Guinea pig	polyclonal	Progen	GP62-C	1:1000	AB_2687531	Alexa Fluor 647	ThermoFisher / A21450
UEA Lectin	-	-	Vector Labs	B1065	1:1000	AB_2336766	Streptavidin Dylight 800	ThermoFisher / 21851
Tau T231	mouse	IgG1	Thermofisher	MN1040	1:1000	AB_223649	Alexa Fluor 546	ThermoFisher / A21123
Histone H1	rabbit	polyclonal	Thermofisher	PA530055	1:1000	AB_2547529	Alexa Fluor 594	ThermoFisher / A11037
Histone H2A	rabbit	polyclonal	Thermofisher	PA517600	1:1000	AB_10978130	Alexa Fluor 594	ThermoFisher / A11037
Histone H2B	rabbit	polyclonal	Thermofisher	PA586478	1:1000	AB_2803256	Alexa Fluor 594	ThermoFisher / A11037
Histone H3	rabbit	polyclonal	Thermofisher	NB500171	1:1000	AB_343264	Alexa Fluor 594	ThermoFisher / A11037
Histone H4	rabbit	polyclonal	Thermofisher	NBP216848	1:1000	AB_3263849	Alexa Fluor 594	ThermoFisher / A11037
Round 8
Tau 4R	mouse	unknown	Merck	05804	1:500	AB_310014	TSA 488	ThermoFisher / B40912
Tau 3R	mouse	unknown	Merck	05803	1:500	AB_310013	TSA 647	ThermoFisher / B40916
Tau AT8	mouse	IgG1	Thermofisher	MN1020	1:500	AB_223647	Alexa Fluor 546	ThermoFisher / A21123
Tau MN423	rabbit	IgG	Absolute antibody	Ab02389-23	1:500	AB_3665709	Alexa Fluor 594	ThermoFisher / A11037
Beta-amyloid	mouse	IgG2a	Merck	MABN10	1:200	AB_11210671	Alexa Fluor 800	LiCor / 926-32351

## Sheet: Supp Table 2
Supplementary Table 2: CTE Lesion v Non-lesion
Marker	Lesion: average % area of labelling	Non-Lesion: average % area of labelling	Log2 Fold Change	P-value
CD68	0.2064	0.1447	0.512378	0.0006
HLADR	0.3665	0.2563	0.51598	0.0833
Iba1	3.722	3.442	0.112831	0.1813
P2RY12	5.025	5.352	-0.0909545	0.208
DAPI	7.115	6.562	0.116728	0.0537
Lferritin	1.711	0.7433	1.20282	0.0004
NeuN	5.645	5.358	0.075279	0.3454
PERK	0.002853	0.00125	1.19055	0.1205
Ubiquitin	0.2594	0.08521	1.60608	0.0004
AQP4	8.164	3.856	1.08217	0.0009
Calbindin	0.2964	0.2977	-0.00631377	0.3591
Calretinin	0.1446	0.134	0.109835	0.7197
Parvalbumin	0.4919	0.5715	-0.216388	0.1688
ALDH1L1	4.405	4.223	0.0608738	0.514
CHI3L1	2.061	0.9735	1.08209	0.0002
GFAP	6.702	5.162	0.376662	0.0067
NQO1	1.113	0.07269	3.93655	0.0001
Collagen	2.698	2.343	0.203533	0.0653
SMA	0.059	0.07696	-0.383394	0.5804
CNPase	11.77	11.41	0.0448155	0.6378
MBP	10.45	10.07	0.0534393	0.7518
MPO	0.04522	0.03728	0.278559	0.107
NFL	9.618	9.974	-0.0524353	0.4543
Histones	3.736	3.496	0.0957893	0.3389
p62	0.2631	0.1202	1.13017	0.0013
T231	1.111	0.136	3.03018	0.0001
UEA	3.259	3.115	0.0651972	0.2472
3R	0.02274	0.004491	2.34012	0.0043
4R	0.06376	0.01154	2.46601	0.0034
Amyloid	0.03476	0.01945	0.837658	0.6788
AT8	1.922	0.1818	3.40218	0.0001
MN423	0.01439	0.006848	1.07131	0.0554
